# Supplementary material for: Differentiation of Pathogenic Th17 Cells Is Negatively Regulated by Let-7 MicroRNAs in a Mouse Model of Multiple Sclerosis
Source: Front Immunol. 2020 Jan 17;10:3125. doi: 10.3389/fimmu.2019.03125 (PMC6978752; doi:10.3389/fimmu.2019.03125)
Supplement: Table S1 — List of all qPCR primers and probes used. [file Table_1.XLSX]

## Sheet: Feuil1
Supplementary Table S1 : List of all qPCR primers and probes used
SYBR primers
Gene	Forward primer (5'-3')	Reverse primer (5'-3')
Bhlhe40	ACGGAGACCTGTCAGGGATG	GGCAGTTTGTAAGTTTCCTTGC
Ccnd2	GAGTGGGAACTGGTAGTGTTG	CGCACAGAGCGATGAAGGT
Ccr2	ATCCACGGCATACTATCAACATC	CAAGGCTCACCATCATCGTAG
Ccr5	TTTTCAAGGGTCAGTTCCGAC	GGAAGACCATCATGTTACCCAC
Cdc25a	ACAGCAGTCTACAGAGAATGGG	GATGAGGTGAAAGGTGTCTTGG
Cdc34	CCCCAACACCTACTATGAGGG	ACATCTTGGTGAACCGGA
Cdk6	GGCGTACCCACAGAAACCATA	AGGTAAGGGCCATCTGAAAACT
Csf2	TGGAAGCATGTAGAGGCCATCA	GCGCCCTTGAGTTTGGTGAAAT
Gata3	CGAGATGGTACCGGGCACTA	GACAGTTCGCGCAGGATGT
Glut3	ATGGGGACAACGAAGGTGAC	GTCTCAGGTGCATTGATGACTC
Hk2	TGATCGCCTGCTTATTCACGG	AACCGCCTAGAAATCTCCAGA
Il1r1	GTGCTACTGGGGCTCATTTGT	GGAGTAAGAGGACACTTGCGAAT
Il4	GGTCTCAACCCCCAGCTAGT	GCCGATGATCTCTCTCAAGTGAT
Il4ra	TCTGCATCCCGTTGTTTTGC	GCACCTGTGCATCCTGAATG
Il6ra	CCTGAGACTCAAGCAGAAATGG	AGAAGGAAGGTCGGCTTCAGT
Il6st	CCGTGTGGTTACATCTACCCT	CGTGGTTCTGTTGATGACAGTG
Il12rb2	AGAGAATGCTCATTGGCACTTC	AACTGGGATAATGTGAACAGCC
Il17a	TTTAACTCCCTTGGCGCAAAA	CTTTCCCTCCGCATTGACAC
Il23r	TTCAGATGGGCATGAATGTTTCT	CCAAATCCGAGCTGTTGTTCTAT
Irf4	TCCGACAGTGGTTGATCGAC	CCTCACGATTGTAGTCCTGCTT
Myc	AGTGCTGCATGAGGAGACAC	GGTTTGCCTCTTCTCCACAG
Qars	CCTTGGCCTTAGCGAGAACAA	TGTCGATGGTAGAACCCAGAATC
Rorc	GACCCACACCTCACAAATTGA	AGTAGGCCACATTACACTGCT
Rpl13a	CGAGGCATGCTGCCCCACAA	AGCAGGGACCACCATCCGCT
Stat3	AGCTGGACACACGCTACCT	AGGAATCGGCTATATTGCTGGT
Tfap4	GGAGAAGCTAGAGCGGGAAC	TTTTGCCGGGATGTAGAGAC
TaqMan probes
Gene	Assay ID	Source
Ifng	Mm.PT.58.30096391	Integrated DNA Technologies
Rpl13a	Mm.PT.58.43547045.g	Integrated DNA Technologies
Ldha	Mm01612132_g1	Thermo Fisher Scientific
TaqMan microRNA assays
microRNA	Assay ID	Source
hsa-let-7a	00377	Thermo Fisher Scientific
hsa-let-7b	00378	Thermo Fisher Scientific
hsa-let-7c	00379	Thermo Fisher Scientific
hsa-let-7d	02283	Thermo Fisher Scientific
hsa-let-7e	02406	Thermo Fisher Scientific
hsa-let-7f	00382	Thermo Fisher Scientific
hsa-let-7g	02282	Thermo Fisher Scientific
hsa-let-7i	02221	Thermo Fisher Scientific
U6	01973	Thermo Fisher Scientific
